# Supplementary material for: Risk of Early Childhood Obesity in Offspring of Women with Preeclampsia: A Population-Based Study
Source: J Clin Med. 2021 Aug 23;10(16):3758. doi: 10.3390/jcm10163758 (PMC8397009; doi:10.3390/jcm10163758)
Supplement: Supplementary file 1 [file jcm-10-03758-s001.zip]

Archive with 1 entries (1 files):
- jcm-1322258-supplementary.pdf
